# Supplementary material for: Silencing of circCRIM1 Drives IGF2BP1-Mediated NSCLC Immune Evasion
Source: Cells. 2023 Jan 10;12(2):273. doi: 10.3390/cells12020273 (PMC9856323; doi:10.3390/cells12020273)
Supplement: Supplementary file 1 [file cells-12-00273-s001.zip]

Archive with 1 entries (1 files):
- cells-2062587-supplementary file.pdf
